# Supplementary material for: Effects of a Novel Applet-Based Personalized Dietary Intervention on Dietary Intakes: A Randomized Controlled Trial in a Real-World Scenario
Source: Nutrients. 2024 Feb 19;16(4):565. doi: 10.3390/nu16040565 (PMC10892066; doi:10.3390/nu16040565)
Supplement: Supplementary file 1 [file nutrients-16-00565-s001.zip]

Archive with 1 entries (1 files):
- nutrients-2863567-supplementary.pdf
